# Supplementary material for: Identification and Fine-Mapping of qBr10, a Major-Effect Locus for Shoot Branching in Sunflower (Helianthus annuus)
Source: Int J Mol Sci. 2026 Apr 22;27(9):3715. doi: 10.3390/ijms27093715 (PMC13164398; doi:10.3390/ijms27093715)
Supplement: Supplementary file 1 [file ijms-27-03715-s001.zip]

Archive with 1 entries (1 files):
- ijms-4218825-supplementary.pdf
